# Supplementary material for: Full-Length Transcriptome and Gene Expression Analysis of Different Ovis aries Adipose Tissues Reveals Transcript Variants Involved in Lipid Biosynthesis
Source: Animals (Basel). 2023 Dec 19;14(1):7. doi: 10.3390/ani14010007 (PMC10777924; doi:10.3390/ani14010007)
Supplement: Supplementary file 1 [file animals-14-00007-s001.zip › animals-2699269-supplementary/Supplementary Tables.xlsx]

## Sheet: Tabel S1
Table S1. Primer synthesis sequence of target gene
Gene	Primers sequence (5’～3’)
B2M	F：CATCCAGCGTATTCCAGAGGT	R：CAATCTGGGGTGGATGGAAC
DCN	F：AAACTCTTTTGCTTGGGCTGA	R：TTCACAACCGAGGAACCTTTT
GSN	F：ATCGAAGAGGTCCCTGGTGA	R：CCAGACAAAGACCTGGTCCC
COL1A2	F：GCTTCAAGGGCATTAGGGGT	R：CACCAGGTTCACCCTTCACA
COL1A1	F：CGGTGAGACCTGTGTGTACC	R：CGCCGTACTCGAACTGGAAT
S100A4	F：CTTCCTCTCTCTTGCTCCTGAT	R：CATCAGTTTCTGGAACGCAGC
NNAT	F：TGCTGCATTTACTGGGTAGGAT	R：GGAGTACCTGAACACCTCACT
BCAT2	F：ATCCAGCTTCAAGGCTGCTG	R：AGCATGTGGTCGGTGAATGT
DGAT1	F：TGACCTACCGCGATCTCTAC	R：ACGATGCGGGAGTAGTCCAT
LGALS3	F：GTTCGCCAAGTCCGTGCC	R：TGGAAGGCGACATCATTCCC
DPT	F：CGCTACTTCGAGTCAGTGCT	R：TTCCACTGGCGATCCCTTTC
INSIG1	F：AACCACGCCAGTGCTAAACT	R：CCAGGCCACTTCTTGAACGA
S100A9	F：CTCCTCGGCTTGGACAGTAG	R：TGTGACAATTGGTCCGCCAT
CPXM1	F：CACACAGTTCCTGGGAGCAT	R：CAGCATCAGCAATCCCAAGC
CMAS	F：TGGGTTACTTACAGGGTGGGA	R：GGCCATTGGTGAGACATCCA
AMFR	F：TCTTCCACTTCGACGGGTCC	R：GGAGGTCTTGTAGCACCAGG
S100A8	F：CTGACGGATCTGGAGAGTGC	R：GTGTCCGCATCCTTTTTCTTCA
TIMP2	F：GCTGTGAGTGCAAGATCACG	R：CGGCCTGCTTACGGGTC

## Sheet: Table S2
Table S2 Length distribution of isoforms based on NCBI RefSeq (Annotation) and full-length sequencing conducted in the present study (PacBio)
Feature	Annotation.loci.len	PacBio.loci.len
Loci	25712	60276
Loci <1K	5,124(19.93%)	11,652(19.33%)
Loci 1-2K	6,032(23.46%)	22,074(36.62%)
Loci 2-3K	4,632(18.01%)	14,657(24.32%)
Loci >=3K	9,924(38.60%)	11,893(19.73%)
Total isoform	68644	111302

## Sheet: Table S3
Table S3. Statistics for the functional annotation of novel isoforms using different databases
Database	Number of novel isoforms
Total	44,563 (100.00%)
NR	29,174 (65.47%)
GO	10,702 (24.02%)
KO	19,415 (43.57%)
KOG	743 (1.67%)
Swiss-Prot	8,838 (19.83%)
Unannotated	15,237 (34.19%)

## Sheet: Table S4
Table S4. Fusion genes
FLNC ID	5' Chr	5' strand	5' gene	5' FLNC mapping exons	3' Chr	3' strand	3' gene	3' FLNC mapping exons	# of RNA-seq spanning reads
##Fusion_Gene1	UBA52	ADIPOR2	NC_056058.1	NC_056056.1
m64065_211002_092004/96274201/ccs	NC_056058.1	-	UBA52	4424711,4424809;4425402,4425488;4425779,4425892;4426801,4426818;	NC_056056.1	+	ADIPOR2	214059925,214059941;214060987,214061559;	266
##Fusion_Gene2	BCAT2	LTF	NC_056067.1	NC_056072.1
m64065_211002_092004/4522210/ccs	NC_056067.1	-	BCAT2	55159862,55159913;55160061,55160180;55160278,55160388;55164451,55164654;55164975,55165049;55168320,55168363;	NC_056072.1	+	LTF	52963354,52963466;52965091,52965181;52967410,52967457;52968185,52968340;52970243,52970384;52974655,52974722;52976678,52976862;52978000,52978189;52979755,52979978;	70
##Fusion_Gene3	MACF1	LOC106990101	NC_056054.1	NC_056056.1
m64065_211002_092004/116722092/ccs	NC_056054.1	+	MACF1	14095108,14095240;14096338,14096497;14097965,14098159;14098472,14098600;14099363,14099506;14099933,14100121;	NC_056056.1	+	LOC106990101	137110036,137110132;137110273,137110421;137110768,137111920;	1
##Fusion_Gene4	TUBE1	RPS4X	NC_056061.1	NC_056080.1
m64065_211002_092004/32965659/ccs	NC_056061.1	+	TUBE1	25661146,25661252;25661348,25661421;25662501,25662553;25663043,25663247;25665593,25665650;25671390,25671505;25672600,25672721;25675568,25675755;25675999,25676154;25676921,25677061;25680929,25681069;25681691,25681865;25682216,25682765;	NC_056080.1	-	RPS4X	64859173,64859509;64860022,64860179;64860616,64860787;64861942,64862039;64862262,64862442;64862643,64862720;64863571,64863596;	4
##Fusion_Gene5	RPS6KB2	LRRN4CL	NC_056074.1	NC_056074.1
m64065_211002_092004/134546605/ccs	NC_056074.1	+	RPS6KB2	41731286,41731431;41731522,41732242;	NC_056074.1	-	LRRN4CL	37550475,37551817;37552336,37552485;37558828,37558828;37590022,37590024;38317266,38317266;38325712,38325753;38326754,38326763;38331669,38331673;38334895,38334896;38340541,38340549;38345123,38345130;38348628,38348635;38354794,38354798;38356508,38356509;38357173,38357174;38362240,38362247;38368689,38368689;38372409,38372416;38383959,38383965;38389256,38389259;	86
##Fusion_Gene6	RAB4B	SF3B2	NC_056067.1	NC_056074.1
m64065_211002_092004/159776934/ccs	NC_056067.1	+	RAB4B	49445852,49445983;49449158,49449220;49449304,49449458;49451327,49451422;49451514,49451641;	NC_056074.1	+	SF3B2	40586125,40586246;40586583,40586831;	20
##Fusion_Gene7	ELOVL6	LOC101122246	NC_056059.1	NC_056077.1
m64065_211002_092004/106103489/ccs	NC_056059.1	+	ELOVL6	15562623,15562923;15650867,15650998;15684914,15685065;15696894,15696947;	NC_056077.1	+	LOC101122246	35919315,35919322;35923311,35923311;35927750,35927762;35931813,35931820;35936912,35936935;35964135,35964186;35964842,35964949;35965206,35965276;35965544,35965748;35966059,35966233;35966804,35967006;35967097,35967296;35972420,35972475;	56
##Fusion_Gene8	LOC101117229	LOC106990423	NC_056077.1	NC_056080.1
m64065_211002_092004/83298824/ccs	NC_056077.1	+	LOC101117229	35936713,35936985;35964842,35964964;	NC_056080.1	-	LOC106990423	113867987,113868289;113869901,113870078;113871928,113872015;113875652,113875834;114352703,114352708;114982733,114982796;	61
##Fusion_Gene9	COL1A1	COL3A1	NC_056064.1	NC_056055.1
m64065_211002_092004/98370741/ccs	NC_056064.1	+	COL1A1	36191118,36191336;36192820,36193014;36193163,36193197;36193308,36193343;36193433,36193534;36194372,36194440;36194658,36194702;36194854,36194907;36195089,36195142;36195649,36195702;36195819,36195872;36196206,36196259;36196347,36196361;	NC_056055.1	-	COL3A1	120363580,120363990;120364724,120364966;120365332,120365519;120366137,120366434;120367324,120367431;120367528,120367581;120367876,120367983;120368355,120368408;120368895,120369002;120369122,120369175;120370303,120370410;120371375,120371482;120371598,120371747;120371970,120371971;120372796,120372803;120372840,120372878;120373871,120373896;120374579,120374580;120376855,120376867;120376879,120376886…	160
##Fusion_Gene10	CYB5A	ATP5F1B	NC_056076.1	NC_056056.1
m64065_211002_092004/10749525/ccs	NC_056076.1	+	CYB5A	4359917,4360008;4362118,4362147;4365622,4365656;4367556,4367779;	NC_056056.1	+	ATP5F1B	163014659,163014795;163015184,163015385;163015933,163016195;	6

## Sheet: Table S5
Table S5. Genes with more than five alternative polyadenylation (APA) sites
gene	strand	aligned reads	num sites
LOC101110189	-	14167	32
LPL	-	1024	17
FABP4	-	4920	13
BZW1	+	232	12
SCD	+	1038	12
SPCS3	+	89	11
PNISR	+	67	10
GCC2	+	44	9
EMC3	+	111	9
PNN	+	69	9
LOC101108931	+	256	9
RAB10	+	102	9
ECHS1	-	448	8
DCTN6	+	70	8
LOC101110664	+	316	8
TMEM9B	+	134	8
SRSF10	+	66	8
SAP18	-	210	8
SLTM	+	38	8
LOC106990104	+	156	8
GOSR1	+	118	8
MAP1LC3B	+	145	8
PCBP2	-	351	8
AASDHPPT	-	79	8
SSB	-	102	8
NOP10	+	89	7
NFE2L1	-	29	7
RSRC2	+	62	7
HNRNPA3	-	47	7
HSPA9	-	59	7
LUC7L3	-	77	7
DENR	-	90	7
EEF1A1	-	1368	7
CEBPZ	+	30	7
UBXN4	-	59	7
SBDS	-	335	7
ECM2	+	48	7
YWHAB	+	214	7
B3GALNT1	+	41	7
ACAT1	+	554	7
TFPI2	-	279	7
GLO1	-	142	7
ERLEC1	-	40	7
ELOC	-	63	7
TMED4	+	122	7
MLEC	+	52	6
GTL2	+	66	6
RAN	-	127	6
USP16	-	24	6
CCDC197	+	71	6
VPS4B	-	57	6
COPS8	-	108	6
AZIN1	+	49	6
LOC101113603	-	128	6
ZRANB2	-	57	6
ANP32E	-	33	6
SOD2	-	113	6
SCPEP1	+	367	6
PMPCB	+	37	6
CFL2	-	91	6
CDC5L	+	35	6
IDI1	+	425	6
FLOT1	+	91	6
LOC101109582	-	166	6
PRDX6	+	529	6
SSR1	+	140	6
EIF5	+	302	6
EGLN3	-	75	6
ABCE1	-	35	6
PSMD7	-	103	6
LOC101120479	+	32	6
INSIG1	+	241	6
PRXL2A	+	201	6
COPS2	+	53	6
NW_024599812.1.1	-	416	6
FUS	+	229	6
LIPE	+	70	6
CD164	+	192	6
NKTR	+	46	6
CLK4	-	34	6
BDP1	-	36	6
SRP14	-	109	6
PTMA	+	558	6
LOC106990092	+	108	6

## Sheet: Table S6
Table S6. Statistics for the production of clean reads
Sample	Clean Reads Pairs	Clean base(bp)	Length	Q20(%)	Q30(%)	GC(%)
SF1	25827570	7748271000	150;150	97.1;97.0	92.7;92.0	50.9;50.8
SF2	24854180	7456254000	150;150	97.8;97.0	93.9;91.9	52.9;53.0
SF3	19456634	5836990200	150;150	97.3;97.2	92.9;92.4	50.5;50.5
SF4	23193941	6958182300	150;150	96.1;95.7	90.7;89.6	52.1;52.0
TF1	27505181	8251554300	150;150	97.8;98.1	94.0;94.6	51.9;51.9
TF2	21514583	6454374900	150;150	97.2;97.0	92.9;92.0	51.0;51.0
TF3	23133566	6940069800	150;150	97.0;97.0	92.5;92.3	51.0;50.9
TF4	21165338	6349601400	150;150	96.8;96.7	92.2;91.7	48.4;48.5
VF1	22031599	6609479700	150;150	97.3;97.5	93.5;93.6	52.0;52.0
VF2	19176919	5753075700	150;150	96.6;95.7	91.6;89.6	52.9;52.8
VF3	22840896	6852268800	150;150	96.3;95.8	90.9;89.6	52.1;52.0
VF4	20101425	6030427500	150;150	97.1;97.0	92.7;92.1	50.2;50.2

## Sheet: Table S7
Table S7. Mapping of clean reads to the reference genome
Sample	Total Read pairs	Total mapped ratio	Unique mapped reads ratio	Multiple mapped reads ratio	Discordantly reads ratio
SF1	25827570	0.9281	0.8507	0.0435	0.0339
SF2	24854180	0.9529	0.8646	0.0516	0.0367
SF3	19456634	0.9566	0.8865	0.0382	0.0319
SF4	23193941	0.9102	0.8245	0.0442	0.0415
TF1	27505181	0.9614	0.8668	0.0586	0.036
TF2	21514583	0.9439	0.8604	0.0496	0.0339
TF3	23133566	0.9231	0.8394	0.0505	0.0332
TF4	21165338	0.9374	0.7437	0.1131	0.0806
VF1	22031599	0.9116	0.8183	0.0558	0.0375
VF2	19176919	0.9311	0.8336	0.0529	0.0446
VF3	22840896	0.9288	0.8304	0.0531	0.0453
VF4	20101425	0.9489	0.8775	0.0372	0.0342

## Sheet: Table S8
Table S8. Mapping of clean reads to the PacBio + RefSeq merged transcript library
Sample	Total Read pairs	Total mapped reads	Unique mapped reads	Multiple mapped reads
TF1	27505181	23,356,016(84.91%)	2,262,105(8.22%)	21,093,911(76.69%)
TF2	21514583	18,088,322(84.07%)	1,817,615(8.45%)	16,270,707(75.63%)
TF3	23133566	18,887,573(81.65%)	2,001,361(8.65%)	16,886,212(72.99%)
TF4	21165338	16,475,134(77.84%)	980,342(4.63%)	15,494,792(73.21%)
SF1	25827570	21,248,797(82.27%)	2,128,936(8.24%)	19,119,861(74.03%)
SF2	24854180	20,693,218(83.26%)	2,282,876(9.19%)	18,410,342(74.07%)
SF3	19456634	16,536,263(84.99%)	1,632,170(8.39%)	14,904,093(76.60%)
SF4	23193941	18,117,451(78.11%)	1,921,524(8.28%)	16,195,927(69.83%)
VF1	22031599	16,423,669(74.55%)	1,845,265(8.38%)	14,578,404(66.17%)
VF2	19176919	15,336,270(79.97%)	1,618,860(8.44%)	13,717,410(71.53%)
VF3	22840896	18,013,027(78.86%)	1,875,529(8.21%)	16,137,498(70.65%)
VF4	20101425	16,918,380(84.17%)	1,612,588(8.02%)	15,305,792(76.14%)

## Sheet: Table S9
Table S9. Statistics of the number of genes in different expression levels (FPKM)
Sample	Expressed_Gene	Total_Gene	0	0~1	1~3	3~15	15~60	>60
TF1	33751	69135	35,384 (51.18%)	20,563 (29.74%)	3,759 (5.44%)	4,675 (6.76%)	2,737 (3.96%)	2,017 (2.92%)
TF2	19174	69135	49,961 (72.27%)	6,198 (8.97%)	3,822 (5.53%)	4,530 (6.55%)	2,485 (3.59%)	2,139 (3.09%)
TF3	17277	69135	51,858 (75.01%)	4,455 (6.44%)	3,838 (5.55%)	4,466 (6.46%)	2,382 (3.45%)	2,136 (3.09%)
TF4	33370	69135	35,765 (51.73%)	20,775 (30.05%)	4,172 (6.03%)	5,208 (7.53%)	2,240 (3.24%)	975 (1.42%)
SF1	17469	69135	51,666 (74.73%)	4,297 (6.22%)	3,867 (5.59%)	4,545 (6.57%)	2,583 (3.74%)	2,177 (3.15%)
SF2	28070	69135	41,065 (59.40%)	14,449 (20.90%)	3,717 (5.38%)	4,786 (6.92%)	2,943 (4.26%)	2,175 (3.14%)
SF3	23454	69135	45,681 (66.08%)	10,060 (14.55%)	3,844 (5.56%)	4,659 (6.74%)	2,590 (3.75%)	2,301 (3.32%)
SF4	22919	69135	46,216 (66.85%)	9,432 (13.64%)	4,247 (6.14%)	4,555 (6.59%)	2,480 (3.59%)	2,205 (3.19%)
VF1	22248	69135	46,887 (67.82%)	7,708 (11.15%)	4,777 (6.91%)	5,051 (7.31%)	2,667 (3.86%)	2,045 (2.95%)
VF2	27939	69135	41,196 (59.59%)	14,564 (21.07%)	3,983 (5.76%)	4,587 (6.63%)	2,645 (3.83%)	2,160 (3.12%)
VF3	29958	69135	39,177 (56.67%)	15,638 (22.62%)	4,238 (6.13%)	5,069 (7.33%)	2,856 (4.13%)	2,157 (3.12%)
VF4	22523	69135	46,612 (67.42%)	9,523 (13.77%)	3,973 (5.75%)	4,438 (6.42%)	2,462 (3.56%)	2,127 (3.08%)

## Sheet: Table S10
Table S10. Statistics of the number of isoforms in different expression levels (FPKM)
Sample	Expressed_Isoform	Total_Isoform	0	0~1	1~3	3~15	15~60	>60
TF1	69099	159514	90,415 (56.68%)	42,216 (26.47%)	10,583 (6.63%)	10,058 (6.31%)	4,032 (2.53%)	2,210 (1.38%)
TF2	31828	159514	127,686 (80.05%)	10,753 (6.74%)	7,073 (4.43%)	7,920 (4.97%)	3,590 (2.25%)	2,492 (1.56%)
TF3	26550	159514	132,964 (83.36%)	6,975 (4.37%)	6,354 (3.98%)	7,286 (4.57%)	3,426 (2.15%)	2,509 (1.57%)
TF4	67109	159514	92,405 (57.93%)	42,861 (26.87%)	12,100 (7.59%)	8,823 (5.53%)	2,355 (1.48%)	970 (0.60%)
SF1	26986	159514	132,528 (83.08%)	6,863 (4.30%)	6,324 (3.96%)	7,621 (4.78%)	3,635 (2.28%)	2,543 (1.60%)
SF2	56575	159514	102,939 (64.53%)	28,894 (18.11%)	10,352 (6.49%)	10,582 (6.63%)	4,305 (2.70%)	2,442 (1.54%)
SF3	40378	159514	119,136 (74.69%)	18,193 (11.41%)	7,559 (4.74%)	8,192 (5.14%)	3,799 (2.38%)	2,635 (1.64%)
SF4	38955	159514	120,559 (75.58%)	16,108 (10.10%)	8,295 (5.20%)	8,417 (5.28%)	3,600 (2.26%)	2,535 (1.58%)
VF1	36798	159514	122,716 (76.93%)	12,462 (7.81%)	8,839 (5.54%)	9,259 (5.80%)	3,894 (2.44%)	2,344 (1.48%)
VF2	53776	159514	105,738 (66.29%)	27,807 (17.43%)	9,927 (6.22%)	9,575 (6.00%)	4,018 (2.52%)	2,449 (1.54%)
VF3	56482	159514	103,032 (64.59%)	28,996 (18.18%)	10,446 (6.55%)	10,494 (6.58%)	4,205 (2.64%)	2,341 (1.46%)
VF4	37374	159514	122,140 (76.57%)	16,668 (10.45%)	7,331 (4.60%)	7,405 (4.64%)	3,479 (2.18%)	2,491 (1.56%)
